# Supplementary material for: Uniparental silencing of 5S rRNA genes in plant allopolyploids – insights from Cardamine (Brassicaceae)
Source: Plant J. 2024 Jun 5;119(3):1313–26. doi: 10.1111/tpj.16850 (PMC13087485; doi:10.1111/tpj.16850)
Supplement: Supplementary file 2 — Table S1. List of species used in this study, sequence archives, and type of analyses. Sheet 1: Sequence archives and type of analyses. Sheet 2: Accessions analyzed by FISH. [file TPJ-119-1313-s006.xlsx]

## Sheet: Sequence archives
Table S1. List of species used in this study, sequence archives and type of analyses
Species	Ploidy	Accession	Origin	Feature	Primer	Type of analysis†
Cardamine amara	2x	SRR26392757	This work	Transcriptomic	random	S
		SRR10230724	This work	Genomic	random	S
		ERX5334916	GenBank	Genomic	random	S
		DRX104063	GenBank	Genomic	random	S
		ERX2992674	GenBank	Genomic	random	S
Cardamine flexuosa	4x	SRR26392759	This work	Transcriptomic	random	S, R
		SRR26392756	This work	Transcriptomic	polyA	S
		DRR216619	GeneBank	Transcriptomic	polyA	S
		DRR110979	GeneBank	Transcriptomic	polyA	S
		FRbr 0418	GeneBank	Transcriptomic	polyA	S
		DRR110978	GeneBank	Transcriptomic	polyA	S
		SRR10230721	GeneBank	Genomic	random	S, C, F
		SRR27971145	This work	Genomic	PacBio	R
Cardamine hirsuta	2x	ERR3675675	GeneBank	Transcriptomic	polyA	S
		SRR26392758	This work	Transcriptomic	random	S, R
		SRR10230722	This work	Genomic	random	S
		SRR11653864	This work	Genomic	random	S
		ERX2992731	GenBank	Genomic	random	S
Cardamine x insueta	3x	DRR216619	GenBank	Transcriptomic	polyA	S
		DRR216617	GenBank	Transcriptomic	polyA	S
		DRR216621	GenBank	Transcriptomic	polyA	S, R, F
		DRR216624	GenBank	Transcriptomic	polyA	S
		SUB14263739	This wok	Genomic	random	S, C
		SRR10230723	This work	Genomic	random	S
Cardamine parviflora	2x	SRR11977919	This work	Genomic	random	S
		SRR26391929	This work	Transcriptomic	random	S
Cardamine rivularis	2x	Urnerboden, CHE,reads avaiblable upon the request	This work,	Genomic	454 Roche	S
		DRR216625	GenBank	Transcriptomic	polyA	S, R
Cardamine scutata	4x	SRR26391928	This work	Transcriptomic	random	S, R
		SRR27971144	This work	Genomic	random	S, C
Arabidopsis thaliana	2x	ERR4337069	GenBank	Genomic	random	R
Armoracia rusticana	4x	SRR12951074	GenBank	Transcriptomic	polyA	S
Biscutella laevigata	2x	ERR7222501	GenBank	Transcriptomic	polyA	R
Brassica oleracea	2x	SRR074124	GenBank	Genomic	random	R
Nasturtium officinale	8x	SRR2035378	GenBank	Transcriptomic	polyA	S
†S - SNP analysis, R - Variant analysis, F - FISH (complete list of samples is given in the next sheet), C - Cluster analysis

## Sheet: Cytogenetic material
Table S1. Accessions analyzed by FISH - cytogenetic material
Species	Ploidy	Accession	Geographical locality
C. x insueta	3x	2B-1H/1	Switzerland	Urnerboden
C. x insueta	3x	2B-3H/2	Switzerland	Urnerboden
C. x insueta	3x	2B-4H/2	Switzerland	Urnerboden
C. x insueta	3x	42430	Switzerland	Urnerboden
C. x insueta	3x	3-36/11	Switzerland	Urnerboden
C. x insueta	3x	13575	Switzerland	Urnerboden
C. x insueta	3x	14671	Switzerland	Urnerboden
C. x insueta	3x	15766	Switzerland	Urnerboden
C. x insueta	3x	16132	Switzerland	Urnerboden
C. x insueta	3x	45172	Switzerland	Urnerboden
C. x insueta	3x	3B-16H/2	Switzerland	Urnerboden
C. x insueta	3x	3B-21H/1	Switzerland	Urnerboden
C. x insueta	3x	3B-23	Switzerland	Urnerboden
C. x insueta	3x	3B-24H/4	Switzerland	Urnerboden
C. x insueta	3x	3B-5	Switzerland	Urnerboden
C. x insueta	3x	3B-6H	Switzerland	Urnerboden
C. x insueta	3x	3C-10	Switzerland	Urnerboden
C. x insueta	3x	44961	Switzerland	Urnerboden
C. x insueta	3x	45020	Switzerland	Urnerboden
C. x insueta	3x	45050	Switzerland	Urnerboden
C. flexuosa	4x	n.a.	Sweden	Jormlien
C. flexuosa	4x	n.a.	Norway	Oppsal
C. flexuosa	4x	n.a.	Ireland	Sligo
C. flexuosa	4x	n.a.	Osnabruck	Germany
C. flexuosa	4x	n.a.	Czech Republic	Cikháj
C. flexuosa	4x	n.a.	Slovakia	Zverovka
C. flexuosa	4x	n.a.	Slovakia	Železné
C. scutata	4x	JP169	Japan	Cascu
