# Supplementary material for: Uniparental silencing of 5S rRNA genes in plant allopolyploids – insights from Cardamine (Brassicaceae)
Source: Plant J. 2024 Jun 5;119(3):1313–26. doi: 10.1111/tpj.16850 (PMC13087485; doi:10.1111/tpj.16850)
Supplement: Supplementary file 3 — Table S2. 5S rDNA‐types and their frequency in RNA pools and genomic DNA. Sheet 1: Transcriptomic analysis. Sheet 2. Genomic analysis. [file TPJ-119-1313-s004.xlsx]

## Sheet: RNA
Table S2. 5S rDNA-types and their frequency in RNA pools (first sheet) and genomic DNA (second sheet)
	C. amara		C. hirsuta		C. parviflora
Variant†	Count‡	Percentage	Count‡	Percentage	Count‡	Percentage
Var1	125	95	612	96.378	113	49.5614
Var2	4	3	16	2.51969	41	17.9825
Var3	3	2	3	0.472441	27	11.8421
Var4			2	0.314961	14	6.14035
Var5			2	0.314961	9	3.94737
Var6					7	3.07018
Var7					6	2.63158
Var8					6	2.63158
Var9					3	1.31579
Var10					2	0.877193
†Variants are ordered according to descending frequency in each species. The data were from following accessions: C. amara (SRR26392757), C. hirsuta (SRR26392758) and C. parviflora (SRR26391929)
‡Singletons were not counted

## Sheet: DNA
Table S2. 5S rDNA variants and their frequency in RNA pools (first sheet) and genomic DNA (second sheet)
Variant†	C. amara		C. hirsuta		C. parviflora
	Count‡	Percentage	Count‡	Percentage	Count‡	Percentage
Var1	100	47.619	57	41.9118	292	53.3821
Var2	15	7.14286	8	5.88235	90	16.4534
Var3	6	2.85714	7	5.14706	26	4.7532
Var4	5	2.38095	6	4.41176	17	3.10786
Var5	5	2.38095	5	3.67647	13	2.3766
Var6	4	1.90476	5	3.67647	13	2.3766
Var7	4	1.90476	4	2.94118	12	2.19378
Var8	4	1.90476	4	2.94118	6	1.09689
Var9	3	1.42857	3	2.20588	6	1.09689
Var10	3	1.42857	3	2.20588	6	1.09689
Var11	3	1.42857	3	2.20588	5	0.914077
Var12	3	1.42857	3	2.20588	4	0.731261
Var13	3	1.42857	3	2.20588	4	0.731261
Var14	3	1.42857	3	2.20588	3	0.548446
Var15	3	1.42857	2	1.47059	3	0.548446
Var16	2	0.952381	2	1.47059	3	0.548446
Var17	2	0.952381	2	1.47059	3	0.548446
Var18	2	0.952381	2	1.47059	3	0.548446
Var19	2	0.952381	2	1.47059	2	0.365631
Var20	2	0.952381	2	1.47059	2	0.365631
Var21	2	0.952381	2	1.47059	2	0.365631
Var22	2	0.952381	2	1.47059	2	0.365631
Var23	2	0.952381	2	1.47059	2	0.365631
Var24	2	0.952381	2	1.47059	2	0.365631
Var25	2	0.952381	2	1.47059	2	0.365631
Var26	2	0.952381			2	0.365631
Var27	2	0.952381			2	0.365631
Var28	2	0.952381			2	0.365631
Var29	2	0.952381			2	0.365631
Var30	2	0.952381			2	0.365631
Var31	2	0.952381			2	0.365631
Var32	2	0.952381			2	0.365631
Var33	2	0.952381			2	0.365631
Var34	2	0.952381			2	0.365631
Var35	2	0.952381			2	0.365631
Var36	2	0.952381			2	0.365631
Var37	2	0.952381			2	0.365631
Var38	2	0.952381
†Variants are ordered according to descending frequency in each species. The data were from following accessions: C. amara (SRR10230724), C. hirsuta (ERX2992731) and C. parviflora (SRR26391929)
‡Singletons were not counted
