# Supplementary material for: Uniparental silencing of 5S rRNA genes in plant allopolyploids – insights from Cardamine (Brassicaceae)
Source: Plant J. 2024 Jun 5;119(3):1313–26. doi: 10.1111/tpj.16850 (PMC13087485; doi:10.1111/tpj.16850)
Supplement: Supplementary file 4 — Table S3. Single nucleotide polymorphism analysis of 5S rDNA in populations of Cardamine diploids. [file TPJ-119-1313-s001.xlsx]

## Sheet: 5S_diploids
Table S3. SNP analysis of 5S rDNA in the populations of Cardamine diploids
C. amara (N=250)
Position†	Nucleotide (consensus)	Population
		Norway ERX5334916		Switzerland DRX104063		Switzerland ERX2992674		Switzerland pop 3-19 (this work) SRR10230724
		consensus [%]	other [%]	consensus [%]	other [%]	consensus [%]	other [%]	consensus [%]	other [%]
20	T	100	0	100	0	100	0	100	0
58	C	100	0	100	0	98	2	100	0
71	T	100	0	100	0	100	0	100	0
82	A	100	0	100	0	100	0	100	0
84	A	100	0	100	0	100	0	100	0
94	T	98	2	100	0	100	0	100	0
96	T	100	0	100	0	100	0	100	0
C. hirsuta (N=250)
Position†	Nucleotide (consensus)	Population
		Germany SRR10230722		USA SRR11653864		Switzerland ERX2992731
		consensus [%]	other [%]	consensus [%]	other [%]	consensus [%]	other [%]
15	C	100	0	100	0	90	10 (T)
20	C	100	0	100	0	83	17
53	T	100	0	100	0	83	17
58	G	100	0	100	0	100	0
69	A	92	8 (T)	100	0	100	0
71	A	100	0	100	0	100	0
82	G	100	0	100	0	100	0
84	T	100	0	100	0	99	1
94	C	100	0	100	0	97	3(T)
96	C	100	0	100	0	97	3
116	C	6	94 (T)	100	0	100	100
C. rivularis (N=250)
Position†	Nucleotide (consensus)	Population
		Switzerland
		consensus [%]	other [%]
20	C	100	0
51	G	75	25
58	G	100	0
71	A	100	0
82	G	100	0
84	T	100	0
94	C	98	2
96	C	76	24
102	T	95	5
116	T	96	4
C. parviflora (N=250)
Position†	Nucleotide (consensus)	Population
		Slovakia
		consensus [%]	other [%]
20	C	87	13
48	G	80	20
51	G	67	33
53	C	60	40
58	C	80	20
66	G	65	35
71	A	100	0
82	G	100	0
84	T	100	0
94	C	99	1
96	C	95	5
105	C	78	22
†Postions discriminating Type 1 and 2 variants are in green
