# Supplementary material for: Uniparental silencing of 5S rRNA genes in plant allopolyploids – insights from Cardamine (Brassicaceae)
Source: Plant J. 2024 Jun 5;119(3):1313–26. doi: 10.1111/tpj.16850 (PMC13087485; doi:10.1111/tpj.16850)
Supplement: Supplementary file 5 — Table S4. Single nucleotide polymorphism analysis of 5S rDNA and 26S rDNA in Cardamine × insueta. Sheet 1: 5S rDNA analysis. Sheet 2: 26S rDNA analysis. [file TPJ-119-1313-s007.xlsx]

## Sheet: C. ins_5S
Table S4. SNP analysis of 5S rDNA (first sheet) and 26S rDNA (second sheet) in C. x insueta
Library	Accession	Total 5S rDNA reads	Nucleotides in parental genomes			Proportion in C. x insueta [%]
			Position	C. amara	C. rivularis	C. amara type	C. rivularis type	others
Transcriptomic, polyA	DRR216619	1080	20	T	C	5.74	93.31	0.95
			58	C	G	6.11	91.64	2.25
			71	T	A	3.9	95.93	0.17
			82	A	G	5.97	93.53	0.5
			84	A	T	5.98	93.69	0.33
			94	T	C	7.67	92.16	0.17
			96	T	C	5.58	92.5	1.92
Transcriptomic, polyA	DRR216617	927	20	T	C	5.6	94.4	0																													33	34	1,00	1,00	no	No	1
			58	C	G	3.42	95.17	1.41																													32	33	1,00	1,00	no	No	1
			71	T	A	3.02	96.98	0																													32	33	1,00	1,00	no	No	1
			82	A	G	2.42	97.37	0.21																													29	29	1,00	1,00	no	No	1
			84	A	T	2.63	97.37	0																													30	30	1,00	1,00	no	No	1
			94	T	C	3.38	96.62	0
			96	T	C	4.44	95.35	0.21
Transcriptomic, polyA	DRR216621	122	20	T	C	6.56	93.44	0
			58	C	G	0	98.36	1.64
			71	T	A	0	98.36	1.64
			82	A	G	0	100	0
			84	A	T	0	100	0
			94	T	C	0	100	0
			96	T	C	0	98.36	1.64
Transcriptomic, polyA	DRR216624	62	20	T	C	4.88	95.12	0
			58	C	G	4.65	90.7	4.65
			71	T	A	4.65	95.35	0
			82	A	G	4.88	95.12	0
			84	A	T	4.88	95.12	0
			94	T	C	7.89	92.11	0
			96	T	C	13.1	86.84	0.06
			Average†			4.19107	95.175	0.633929
			S.D.†			2.99819	3.07638	1.06436
Genomic	SRR10230723	609	20	T	C	23.46	76.08	0.46
			58	C	G	22.86	74.34	2.8
			71	T	A	24.04	75.59	0.37
			82	A	G	25.31	74.49	0.2
			84	A	T	24.59	73.98	1.43
			94	T	C	24.77	75.23	0
			96	T	C	27.48	71.62	0.9
			Average‡			24.6443	74.4757	0.88
			S.D.‡			1.49747	1.46081	0.971477
†Average and Standard Deviation (S.D.) computed from proportions in all variable positions in all accessions, were used as source data to Fig. 3A.
‡Average and Standard Deviation (S.D.) computed from proportions in all variable positions in all accessions, were used as source data to Fig. 3C.

## Sheet: C. ins_26S
Table S4. SNP analysis of 5S rDNA (first sheet) and 26S rDNA (second sheet) in C. insueta
Library	Accession	Total 26S rDNA reads	Nucleotides in parental genomes			Proportion in C. insueta [%]
			Position	C. amara	C. rivularis	C. amara type	C. rivularis type	others	other nucleotides
Transcriptomic, polyA	DRR216619	1630944	548	C	T	1.15	98.31	0.54
			593	C	T	3.46	96.1	0.44
			658	A	A	25	25	50	T,G
			710	C	T	4.3	95.31	0.39
			1993	T	C	1.11	97.78	1.11
			2074	T	C	0.86	94.49	4.65
			2094	G	A	1.47	94.07	4.46
			2542	T	A	4.04	95.62	0.34
			2548	T	A	3.93	95.49	0.58
			3006	G	A	0.92	98.79	0.29
Transcriptomic, polyA	DRR216617	8142824	548	C	T	0.58	98.92	0.5
			593	C	T	0.35	99.23	0.42
			658	A	A	25	25	50	T,G
			710	C	T	0.64	98.99	0.37
			1993	T	C	0.78	98.07	1.15
			2074	T	C	0.47	98.78	0.75
			2094	G	A	1.12	98.19	0.69
			2542	T	A	0	93.75	6.25
			2548	T	A	0.51	99.2	0.29
			3006	G	A	0	100	0
Transcriptomic, polyA	DRR216621	785977	548	C	T	2.28	97.04	0.68
			593	C	T	1.98	97.6	0.42
			658	A	A	25	25	50	T,G
			710	C	T	1.86	97.78	0.36
			1993	T	C	2.22	96.19	1.59
			2074	T	C	1.82	97.37	0.81
			2094	G	A	2.3	97.09	0.61
			2542	T	A	1.58	97.98	0.44
			2548	T	A	1.64	98.05	0.31
			3006	G	A	1.93	97.73	0.34
Transcriptomic, polyA	DRR216624	777210	548	C	T	3.78	95.1	1.12
			593	C	T	3.05	96.43	0.52
			658	A	A	24.5	24.5	51
			710	C	T	3.1	94.74	2.16
			1993	T	C	5.05	87.53	7.42
			2074	T	C	3.67	92.74	3.59
			2094	G	A	4.88	91.11	4.01
			2542	T	A	5.32	92.72	1.96
			2548	T	A	3.66	95.91	0.43
			3006	G	A	4.15	90.57	5.28
			Average†			2.22111	96.2436	1.53528
			S.D.†			1.54983	2.76302	1.91226
Genomic - random	SRR10230723	15524	246	C	T/C	46.54	53.05	0.41
			548	C	T	18.4549	81.2589	0.286123
			593	C	T	17.945	81.4761	0.578871
			710	C	T	19.6581	79.4872	0.854701
			1993	T	C	22.8164	75.5793	1.60428
			2074	T	C	29.331	69.6398	1.02916
			2094	G	A	22.1837	77.4697	0.34662
			2532	G	A/G	47	52.49	0.51
			2542	T	A	18.9895	80.662	0.348432
			2548	T	A	18.4669	81.5331	0
			3006	G	A	21.0098	78.1759	0.814332
			Average‡			20.9839	78.3647	0.651391
			S.D.‡			3.57376	3.86253	0.482992
Legend
	Nucleotides not found in parental sequences.
	Transcriptional SNPs (not found in genomic DNA)
Positions in coloured cells were not counted in descriptive statistics (Average, S.D.)
†Average and Standard Deviation (S.D.) computed from proportions in all variable positions in all accessions, were used as source data to Fig. 3B.
‡Average and Standard Deviation (S.D.) computed from proportions in all variable positions in all accessions, were used as source data to Fig. 3D.
