# Supplementary material for: Uniparental silencing of 5S rRNA genes in plant allopolyploids – insights from Cardamine (Brassicaceae)
Source: Plant J. 2024 Jun 5;119(3):1313–26. doi: 10.1111/tpj.16850 (PMC13087485; doi:10.1111/tpj.16850)
Supplement: Supplementary file 6 — Table S5. Single nucleotide polymorphism analysis of 5S and 26S rDNA in Cardamine flexuosa. Sheet 1: 5S rDNA analysis. Sheet 2: 26S rDNA analysis. [file TPJ-119-1313-s009.xlsx]

## Sheet: C. flex5S
Table S5. SNP analysis of 5S (first sheet) and 26S rDNA (second sheet] in C. flexuosa
Library	Accession	5S rDNA reads	Nucleotides in parental genomes			Proportion in C. flexuosa [%)
			Position	C. amara	C. hirsuta	C. amara type	C. hirsuta type	others
Transcriptomic, random	SRR26392759	11373	20	T	C	0.23	99.77	0
			58	C	G	0.18	99.02	0.8
			71	T	A	0.52	99.48	0
			82	A	G	0.2	99.8	0
			84	A	T	0.65	99.35	0
			94	T	C	0.48	99.35	0.17
			96	T	C	0.48	99.41	0.11
Transcriptomic, polyA	SRR26392756	25	20	T	C	0	100	0
			58	C	G	0	100	0
			71	T	A	0	100	0
			82	A	G	0	100	0
			84	A	T	0	100	0
			94	T	C	0	100	0
			96	T	C	0	100	0
Transcriptomic, polyA	DRR216619	414	20	T	C	0	100	0
			58	C	G	0	100	0
			71	T	A	0	100	0
			82	A	G	0	100	0
			84	A	T	0	100	0
			94	T	C	0.68	99.32	0
			96	T	C	0.12	98.98	0
Transcriptomic, polyA	FRbr 0418	6636	20	T	C	0.11	99.89	0
			58	C	G	0.55	99.11	0.34
			71	T	A	0.12	99.73	0.15
			82	A	G	0.57	99.4	0.03
			84	A	T	0.42	99.55	0.03
			94	T	C	0.9	98.81	0.29
			96	T	C	0.92	98.83	0.25
			Average†			0.254643	99.6357	0.0775
			S.D.†			0.299808	0.409538	0.17206
Genomic	SRR10230721	6137	20	T	C	17.7	82.2	0.1
			58	C	G	13.2	79.7	7.1
			71	T	A	18.54	81	0.46
			82	A	G	18.14	81.3	0.56
			84	A	T	17.6	82.23	0.17
			94	T	C	21	78.57	0.43
			96	T	C	23.23	76.16	0.61
			Average‡			18.4871	80.1657	1.34714
			S.D.‡			3.11697	2.20572	2.54387
†Average and Standard Deviation (S.D.) computed from proportions in all variable positions in all accessions, were used as source data to Fig. 3A.
‡Average and Standard Deviation (S.D.) computed from proportions in all variable positions in all accessions, were used as source data to Fig. 3C.

## Sheet: C. flex_26S
Table S5. SNP analysis of 5S (first sheet) and 26S rDNA (second sheet] in C. flexuosa
Library	Accession	5S rDNA reads	Nucleotides in parental genomes			Proportion in C. flexuosa [%)
			Position	C. amara	C. hirsuta	C. amara type	C. hirsuta type	others	other nucleotides
Transcriptomic - polyA	DRR110978	417419	87	A	G	100	0	0
			125	G	A	100	0	0
			133	C	T	100	0	0
			135	A	G	100	0	0
			137	G	A	100	0	0
			513	G	G	0	0	100	C
			545	C	T	100	0	0
			619	T	C	100	0	0
			658	A	A	78	0	22	T>>C,G
			744	T	A	100	0	0
			745	C	T	100	0	0
			746	G	T	100	0	0
			774	T	A	100	0	0
			1093	T	T	0	0	100	C
			1416	C	T	100	0	0
			1417	G	A	100	0	0
			1421	A	T	100	0	0
			1552	G	T	100	0	0
			1565	C	A	100	0	0
			1578	T	C	100	0	0
			1954	A	G	100	0	0
			2061^2062	-	A	100	0	0
			2065	G	A	100	0	0
			2072	T	C	100	0	0
			2074	T	G	100	0	0
			2103	A	G	100	0	0
			2541	T	C	100	0	0
			2542	T	A	0	100	0
			2557	A	T	100	0	0
			2577	A	G	100	0	0
			2955	T	T	65	0	35	G~A
			3178	G	T	100	0	0
			3221	G	G	23	0	77	C
Transcriptomic - polyA	DRR110979	1707349	87	A	G	100	0	0
			125	G	A	100	0	0
			133	C	T	100	0	0
			135	A	G	100	0	0
			137	G	A	100	0	0
			513	G	G	0	0	100	C
			545	C	T	100	0	0
			619	T	C	100	0	0
			658	A	A	66	0	23	T>>C,G
			744	T	A	100	0	0
			745	C	T	100	0	0
			746	G	T	100	0	0
			774	T	A	100	0	0
			1093	T	T	0	0	100	C
			1416	C	T	100	0	0
			1417	G	A	100	0	0
			1421	A	T	100	0	0
			1552	G	T	100	0	0
			1565	C	A	100	0	0
			1578	T	C	100	0	0
			1954	A	G	100	0	0
			2061^2062	-	A	100	0	0
			2065	G	A	100	0	0
			2072	T	C	100	0	0
			2074	T	G	100	0	0
			2103	A	G	100	0	0
			2541	T	C	100	0	0
			2542	T	A	0	100	0
			2557	A	T	100	0	0
			2577	A	G	100	0	0
			2955	T	T	59	0	41	G, A
			3178	G	T	100	0	0
			3221	G	G	22	0	78	C
Transcriptomic - polyA	SRR26392756	38270	87	A	G	100	0	0
			125	G	A	100	0	0
			133	C	T	100	0	0
			135	A	G	100	0	0
			137	G	A	100	0	0
			513	G	G	0	0	100	C
			545	C	T	100	0	0
			619	T	C	100	0	0
			658	A	A	72	0	28	T>>C,G
			744	T	A	100	0	0
			745	C	T	100	0	0
			746	G	T	100	0	0
			774	T	A	100	0	0
			1093	T	T	0	0	100	C
			1416	C	T	100	0	0
			1417	G	A	100	0	0
			1421	A	T	100	0	0
			1552	G	T	100	0	0
			1565	C	A	100	0	0
			1578	T	C	100	0	0
			1954	A	G	100	0	0
			2061^2062	-	A	100	0	0
			2065	G	A	100	0	0
			2072	T	C	100	0	0
			2074	T	G	100	0	0
			2103	A	G	100	0	0
			2541	T	C	100	0	0
			2542	T	A	0	100	0
			2557	A	T	100	0	0
			2577	A	G	100	0	0
			2955	T	T	61	0	39	G, A
			3178	G	T	100	0	0
			3221	G	G	25	0	75	C
Transcriptomic - random	SRR26392759	12507094	87	A	G	100	0	0
			125	G	A	100	0	0
			133	C	T	100	0	0
			135	A	G	100	0	0
			137	G	A	100	0	0
			513	G	G	0	0	100	C
			545	C	T	100	0	0
			619	T	C	100	0	0
			658	A	A	70	0	24	T
			744	T	A	100	0	0
			745	C	T	100	0	0
			746	G	T	100	0	0
			774	T	A	100	0	0
			1093	T	T	0	0	100	C
			1416	C	T	100	0	0
			1417	G	A	100	0	0
			1421	A	T	100	0	0
			1552	G	T	100	0	0
			1565	C	A	100	0	0
			1578	T	C	100	0	0
			1954	A	G	100	0	0
			2061^2062	-	A	100	0	0
			2065	G	A	100	0	0
			2072	T	C	100	0	0
			2074	T	G	100	0	0
			2103	A	G	100	0	0
			2541	T	C	100	0	0
			2542	T	A	0	100	0
			2557	A	T	100	0	0
			2577	A	G	100	0	0
			3178	G	T	100	0	0
			Average†			100	0	0
			S.D.†			0	0	0
Genomic	SRR10230721	14639	87	A	G	100	0	0
			125	G	A	100	0	0
			133	C	T	100	0	0
			135	A	G	100	0	0
			137	G	A	100	0	0
			513	G	G	17	0	83	C
			545	C	T	100	0	0
			619	T	C	100	0	0
			744	T	A	100	0	0
			745	C	T	100	0	0
			746	G	T	100	0	0
			774	T	A	100	0	0
			1093	T	T	2	0	98	C
			1416	C	T	100	0	0
			1417	G	A	100	0	0
			1421	A	T	100	0	0
			1552	G	T	100	0	0
			1565	C	A	100	0	0
			1578	T	C	100	0	0
			1954	A	G	100	0	0
			2061^2062	-	A	100	0	0
			2065	G	A	100	0	0
			2072	T	C	100	0	0
			2074	T	G	100	0	0
			2103	A	G	100	0	0
			2541	T	C	100	0	0
			2542	T	A	0	100	0
			2557	A	T	100	0	0
			2577	A	G	100	0	0
			3178	G	T	100	0	0
			Average‡			100	0	0
			S.D.‡			0	0	0
Legend
	Nucleotides not found in parental 26S rDNA
	Transcriptional SNPs
	Likely reverse mutation
Positions in coloured cells were not counted for statistics;
†Average and Standard Deviation (S.D.) computed from proportions in all variable positions in all accessions, were used as source data to Fig. 3B.
‡Average and Standard Deviation (S.D.) computed from proportions in all variable positions in all accessions, were used as source data to Fig. 3D.
