# Supplementary material for: Uniparental silencing of 5S rRNA genes in plant allopolyploids – insights from Cardamine (Brassicaceae)
Source: Plant J. 2024 Jun 5;119(3):1313–26. doi: 10.1111/tpj.16850 (PMC13087485; doi:10.1111/tpj.16850)
Supplement: Supplementary file 7 — Table S6. Single nucleotide polymorphism analysis of 5S and 26S rDNA in Cardamine scutata. Sheet 1: 5S rDNA analysis. Sheet 2: 26S rDNA analysis. [file TPJ-119-1313-s010.xlsx]

## Sheet: C. scutata_5S
Table S6. SNP analysis of 5S (first sheet) and 26S rDNA (second sheet] in C. scutata
Library	Accession	Number of 26S rDNA reads	Total 5S reads	Nucleotides in parental genomes			Proportion in C. scutata [%]
		N		Position	C. amara	C. parviflora	C. amara type	C. parviflora type	others
Transcriptomic - random	SRR26391928		4205	20	T	C	0.06	99.88	0.06
		C. parviflora		58	C	G	0.07	99.8	0.13
		C		71	T	A	0.43	99.4	0.17
		G		82	A	G	0.17	99.79	0.04
		A		84	A	T	0.17	99.51	0.32
		G		94	T	C	1.33	96.53	2.14
		T		96	T	C	1.47	97.64	0.89
		C		Average†			0.528571	98.9357	0.535714
		C		S.D.†			0.609	1.31531	0.765525
Genomic -random	SRR27971144		19020	20	T	C	1.27	98.26	0.47
				58	C	G	0.19	95.34	4.47
				71	T	A	2.72	94.15	3.13
				82	A	G	2.91	96.64	0.45
				84	A	T	3.03	96.29	0.68
				94	T	C	3.29	96.03	0.68
				96	T	C	12.51	86.87	0.62
				Average‡			3.70286	94.7971	1.5
				S.D.‡			4.04233	3.71235	1.62072
†Average and Standard Deviation (S.D.) computed from proportions in all variable positions in all accessions, were used as source data to Fig. 3A.
‡Average and Standard Deviation (S.D.) computed from proportions in all variable positions in all accessions, were used as source data to Fig. 3C.

## Sheet: C. scutata_26S
Table S6. SNP analysis of 5S (first sheet) and 26S rDNA (second sheet] in C. scutata
Library	Accessions	Total 26S reads	Nucleotides in parental genomes			Proportion in C. scutata [%]
			Position	C. amara	C. parviflora	C. amara type	C. parviflora type	others	other nuclotides
Transcriptomic - random	SRR26391928	99938833	137	G	A	100	0	0
			206	A	G	100	0	0
			226	C	T	100	0	0
			589	T	T	0	0	100	G
			593	C	C	0	0	100	A
			619	T	T	0	0	100	C
			658	A	A	16.5	16.5	78	T>>C,G
			1417	G	A	100	0	0
			1421	A	C	100	0	0
			1422	C	C	0	0	100	T
			1826	T	C	100	0	0
			1954	A	G	100	0	0
			2014	C	T	100	0	0
			2015	A	C	100	0	0
			2055	T	G	100	0	0
			2074	T	G	100	0	0
			2077	A	G	100	0	0
			2103	A	G	100	0	0
			2169	C	T	100	0	0
			2541	T	C	100	0	0
			2542	T	A	100	0	0
			2557	A	T	100	0	0
			2573	T	G	100	0	0
			2577	A	G	100	0	0
			3000	C	C	0	0	100	T
			3149	G	G	2.5	2.5	94.95	A
			3240	C	C	20	20	60	T
			Average†			100	0	0
			S.D.†			0	0	0
Genomic - random	SRR27971144	145682	137	G	A	100	0	0
			206	A	G	100	0	0
			226	C	T	100	0	0
			589	T	T	0.26	0.26	99.52	G
			593	C	C	0.23	0.23	99.46	A
			619	T	T	0.34	0.34	99.68	C
			1417	G	A	100	0	0
			1421	A	C	100	0	0
			1422	C	C	0	0	97.37	T
			1826	T	C	100	0	0
			1954	A	G	100	0	0
			2014	C	T	100	0	0
			2015	A	C	100	0	0
			2055	T	G	100	0	0
			2074	T	G	100	0	0
			2077	A	G	100	0	0
			2103	A	G	100	0	0
			2169	C	T	100	0	0
			2541	T	C	100	0	0
			2542	T	A	100	0	0
			2557	A	T	100	0	0
			2573	T	G	100	0	0
			2577	A	G	100	0	0
			3000	C	C	4.7	4.7	91.44	T
			3149	G	G	2.5	2.5	94.95	A
			3240	C	C	20	20	60	T
			Average‡			100	0	0
			S.D.‡			0	0	0
Legend
	Nucleotides not found in parental sequences.
	Transcriptional SNPs
Positions in coloured cells were not counted in statistics
†Average and Standard Deviation (S.D.) computed from proportions in all variable positions in all accessions, were used as source data to Fig. 3B.
‡Average and Standard Deviation (S.D.) computed from proportions in all variable positions in all accessions, were used as source data to Fig. 3D.
