# Supplementary material for: Uniparental silencing of 5S rRNA genes in plant allopolyploids – insights from Cardamine (Brassicaceae)
Source: Plant J. 2024 Jun 5;119(3):1313–26. doi: 10.1111/tpj.16850 (PMC13087485; doi:10.1111/tpj.16850)
Supplement: Supplementary file 8 — Table S7. Position of the 26S rDNA polymorphic sites in the diploid species. [file TPJ-119-1313-s005.xlsx]

## Sheet: 26S DNA_diploids
Table S7. Position of the 26S rDNA polymorphic sites in the diploid species
Position/species	87	125	133	135	137	206	226	545	548	593	619
C. amara	A	G	C	A	G	A	C	C	C	C	T
C. rivularis	A	G	C	A	G	A	C	C	T	T	T
C. hirsuta	G	A	T	G	A	A	C	T	T	C	C
C. parviflora	G	A	C	A	A	G	T	C	C	C	T
Position/species	710	744	745	746	774	1416	1417	1421	1552	1565	1578
C. amara	C	T	C	G	T	C	G	A	G	C	T
C. rivularis	T	T	C	G	T	C	G	A	G	C	T
C. hirsuta	C	A	T	T	A	T	A	T	T	A	C
C. parviflora	C	T	C	G	T	C	A	C	G	C	T
Position/species	1826	1954	1993	2014	2015	2055	2061	2065	2072	2074	2077
C. amara	T	A	T	C	A	T	-	G	T	T	A
C. rivularis	T	A	C	C	A	T	-	G	T	C	A
C. hirsuta	T	G	T	C	A	T	A	A	C	G	A
C. parviflora	C	G	T	T	C	G	-	G	T	G	G
Position/species	2094	2103	2169	2541	2542	2548	2557	2573	2577	3006	3178
C. amara	G	A	C	T	T	T	A	T	A	G	G
C. rivularis	A	A	C	T	A	A	A	T	A	A	G
C. hirsuta	G	G	C	C	A	T	T	T	G	G	T
C. parviflora	G	G	T	C	A	T	T	G	G	G	G
Legend
Nucleotides deviating from the C. amara sequence are highlighted
Note, only homozygous sites occupied with a singe nucleotide at a frequency of >95% were considered
