# Supplementary material for: Uniparental silencing of 5S rRNA genes in plant allopolyploids – insights from Cardamine (Brassicaceae)
Source: Plant J. 2024 Jun 5;119(3):1313–26. doi: 10.1111/tpj.16850 (PMC13087485; doi:10.1111/tpj.16850)
Supplement: Supplementary file 9 — Table S8. The 5S and 26S rDNA copy number in Cardamine diploid and allopolyploid species. [file TPJ-119-1313-s003.xlsx]

## Sheet: Copy number
Table S8. The 5S and 26S rDNA copy number in Cardamine diploid and allopolyploid species
5S rDNA
Species	Genotype	Genome size [1C] [Mb]†	Total reads	Mapped reads‡	Genome proportion [%]	Genome space [kb]	5S rDNA gene copy number /1C
							Total	A-genome	Partner genome
C. amara	2x	238	8032873	1184	0.0147394	35.0799	292.332
C. rivularis	2x	380	576096	47	0.00815836	31.0018	258.348
C. hirsuta SRR3529520	2x	224	76347018	24021	0.0314629	70.4769	587.308
C. parviflora	2x	250	27716266	19450	0.0701754	175.438	1461.99
C. × insueta_2022	3x	485	2143351	419	0.0195488	94.8118	790.098	195.772	580.443
C. flexuosa	4x	882	3030667	1194	0.0393973	347.484	2895.7	542.642	2353.06
C. scutata	4x	687	2413302	2127	0.08812	605.4	5044	114	4929.76
26S rDNA
Species	Genotype	Genome size [1C] [Mb]†	Total reads	Mapped reads‡	Genome proportion [%]	Genome space [kb]	26S rDNA gene copy number /1C
							Total	A-genome	Partner genome
C. amara	2x	238	8032873	33019	0.411048	978.295	288.498
C. rivularis	2x	380	576096	3965	0.688253	2615.36	771.266
C. hirsuta SRR3529520	2x	224	76347018	1018155	1.33359	2987.24	880.931
C. parviflora	2x	250	27716266	145682	0.525619	1314.05	387.51
C. × insueta_2022	3x	485	2143351	15524	0.724286	3512.79	1035.92	218.801	817.114
C. flexuosa	4x	882	3030667	14639	0.483029	4260.32	1256.36	1244.2	12.1598
C. scutata	4x	687	2413302	13183	0.546264	3752.83	1106.7	1087.28	19.4227
†Genome size are according to the Plant C value database (https://cvalues.science.kew.org), for C. scutata an estimate is taken from Soga et al. 2021 (https://doi.org/10.1111/1442-1984.12325)
‡Reference genes used for mapping: 5S rDNA from C. amara (120 bp); 26S rRNA gene from C. amara (3391 bp)
