# Supplementary material for: Uniparental silencing of 5S rRNA genes in plant allopolyploids – insights from Cardamine (Brassicaceae)
Source: Plant J. 2024 Jun 5;119(3):1313–26. doi: 10.1111/tpj.16850 (PMC13087485; doi:10.1111/tpj.16850)
Supplement: Supplementary file 10 — Table S9. The details of high‐throughput sequencing projects accomplished within this study. [file TPJ-119-1313-s002.xlsx]

## Sheet: Seq_data
Table S9. The details of high-throughput sequencing projects accomplished within this study
Library		Species	SRA accession number	primer	Read number, both directions [x106]	%≥Q30	Platform	Instrument	Read lengths (bp)	Company
Genomic		C. amara	SRR10230724	random	18.75	94.18	Illumina	Hiseq4000	2x150	Eurofins Genomics
		C. flexuosa	SRR10230721	random	60.616	94.68	Illumina	HiSeq2500	2x125	Eurofins Genomics
		C. flexuosa	SRR27971145	n.a.	0.033154	n.a.	PacBio	Sequel	5147 (average)	SEQme
		C. hirsuta	SRR10230722	random	38.28	94.22	Illumina	HiSeq2500	2x125	Eurofins Genomics
		C. parviflora	SRR11977919	random	55.43	93.17	Illumina	HiSeq2500	2x125	Eurofins Genomics
		C. rivularis	data available upon request	n.a.	0.66	n.d.	Roche 454	Roche GSFLX	n.d.	Eurofins Genomics
		C. scutata	SRR27971144	random	3.37	91.88	Illumina	Hiseq4000	2x145	CEITEC, MU
		C. x insueta	SRR10230723	random	40.592	93.39	Illumina	HiSeq2500	2x125	Eurofins Genomics
		C. x insueta	SUB14263739	random	2.98	91.85	Illumina	NovaSeq 6000	2x145	CEITEC, MU
Transcriptomic		C. amara	SRR26392757	random	43.2999	93.25	Illumina	HiSeq v4	2x125	Genohub Inc.
		C. flexuosa	SRR26392759	random	44.0611	93.25	Illumina	HiSeq v4	2x125	Genohub Inc.
		C. flexuosa	SRR26392756	polyA	6.11	92.08	Illumina	NovaSeq 6000	2x150	Eurofins Genomics
		C. hirsuta	SRR26392758	random	36.2239	93.25	Illumina	HiSeq v4	2x125	Genohub Inc.
		C. parviflora	SRR26391929	random	39.73	93.25	Illumina	HiSeq v4	2x125	Genohub Inc.
		C. scutata	SRR26391928	random	40.7517	93.25	Illumina	HiSeq v4	2x125	Genohub Inc.
